# Supplementary material for: Machine Learning Models for Predicting Adverse Pregnancy Outcomes in Pregnant Women with Systemic Lupus Erythematosus
Source: Diagnostics (Basel). 2023 Feb 7;13(4):612. doi: 10.3390/diagnostics13040612 (PMC9955045; doi:10.3390/diagnostics13040612)
Supplement: Supplementary file 1 [file diagnostics-13-00612-s001.zip]

Archive with 3 entries (3 files):
- Figure S1. Heat maps generated from four timespans..tif
- Table-S1-Statistical description and missing data rate of 288 variables -marked variables with hight missing rate.pdf
- Table-S2-ROC-AUC calculated by DT for feature selection in overall and real-time periods.xlsx
