# Supplementary material for: Machine Learning Models for Predicting Adverse Pregnancy Outcomes in Pregnant Women with Systemic Lupus Erythematosus
Source: Diagnostics (Basel). 2023 Feb 7;13(4):612. doi: 10.3390/diagnostics13040612 (PMC9955045; doi:10.3390/diagnostics13040612)
Supplement: Supplementary file 1 [file diagnostics-13-00612-s001.zip › Table-S2-ROC-AUC calculated by DT for feature selection in overall and real-time periods.xlsx]

## Sheet: Table S2
all variables			all variables (only variables with missing rate ≤ 30% were included).			pre-pregnancy			pre-pregnancy + first trimester			pre-pregnancy + first + second trimesters			pre-pregnancy + three trimesters
Platelet(28weeks-32weeks)	1		ALT(14weeks-27weeks+6)	0.958333		IgE(Pre-pregnancy)	1		Creatinine(Pre-pregnancy)	1		TSH(Pre-pregnancy)	1		Creatinine(≥28weeks)	1
Platelet(32weeks-36weeks)	1		Erythrocyte(14weeks-27weeks+6)	0.916667		IgM(Pre-pregnancy)	0.925		Urea(Pre-pregnancy)	0.95		CRP(14weeks-27weeks+6)	1		gamma-GGT(Pre-pregnancy)	0.95
Anti-ds-DNA antibodies(Pre-pregnancy)	1		Erythrocyte(28weeks-32weeks)	0.875		ALP(Pre-pregnancy)	0.9		fT4(Pre-pregnancy)	0.95		ACA-IgG(≤13weeks+6）	0.918182		Urea(≥28weeks)	0.95
ALP(≥28weeks)	0.95		Complement C4(≤13weeks+6）	0.833333		Platelet(Pre-pregnancy)	0.883333		IgG(Pre-pregnancy)	0.95		ACA-IgA(≤13weeks+6）	0.872727		Cystatin C(≥28weeks)	0.933333
Urea(After delivery)	0.95		LDH	0.833333		LDH(Pre-pregnancy)	0.866667		IgA(≤13weeks+6）	0.933333		Complement C3(≤13weeks+6）	0.863636		fT4(Pre-pregnancy)	0.916667
Creatinine(Pre-pregnancy)	0.95		Complement C4(Pre-pregnancy)	0.833333		Urea(Pre-pregnancy)	0.866667		Urine squamous epithelial cells(Pre-pregnancy)	0.933333		Urine casts(≤13weeks+6）	0.863636		IgA(14weeks-27weeks+6)	0.916667
CRP(14weeks-27weeks+6)	0.95		Delivery Gestational Age	0.822917		Creatinine(Pre-pregnancy)	0.85		IgM(Pre-pregnancy)	0.916667		Cystatin C(≤13weeks+6）	0.863636		IgM(14weeks-27weeks+6)	0.916667
ACA-IgG(≤13weeks+6）	0.933333		gamma-GGT	0.8125		IgG(Pre-pregnancy)	0.85		Anti-ds-DNA antibodies(Pre-pregnancy)	0.9		Creatinine(Pre-pregnancy)	0.863636		IgA(≤13weeks+6）	0.908333
IgE(≤13weeks+6）	0.916667		AST(≤13weeks+6）	0.791667		Erythrocyte(Pre-pregnancy)	0.85		Creatinine(≤13weeks+6）	0.9		ESR(≤13weeks+6）	0.854545		Hemoglobin(32weeks-36weeks)	0.908333
Urea(14weeks-27weeks+6)	0.916667		Disease Duration	0.791667		gamma-GGT(Pre-pregnancy)	0.816667		IgE(Pre-pregnancy)	0.9		IgE(≤13weeks+6）	0.845455		IgM(Pre-pregnancy)	0.9
Cystatin C(≥28weeks)	0.916667		Hemoglobin(14weeks-27weeks+6)	0.791667		IgA(Pre-pregnancy)	0.8		Uric Acid(Pre-pregnancy)	0.866667		Hemoglobin(Pre-pregnancy)	0.827273		ESR(≤13weeks+6）	0.891667
ESR(14weeks-27weeks+6)	0.908333		Lymphocyte(≤13weeks+6）	0.791667		Complement C4(Pre-pregnancy)	0.783333		IgM(≤13weeks+6）	0.858333		Urea(Pre-pregnancy)	0.818182		Erythrocyte(Pre-pregnancy)	0.883333
Leukocyte(≥36weeks)	0.9		ALP(After delivery)	0.791667		Hemoglobin(Pre-pregnancy)	0.775		IgE(≤13weeks+6）	0.858333		IgE(Pre-pregnancy)	0.818182		Erythrocyte(≥36weeks)	0.866667
Creatinine(≤13weeks+6）	0.9		Complement C3(Pre-pregnancy)	0.791667		TSH(Pre-pregnancy)	0.766667		TSH(Pre-pregnancy)	0.85		Uric Acid(14weeks-27weeks+6)	0.818182		gamma-GGT(≥28weeks)	0.866667
IgG(≥28weeks)	0.9		Complement C3(≤13weeks+6）	0.78125		Uric Acid(Pre-pregnancy)	0.766667		CRP(≤13weeks+6）	0.825		fT4(Pre-pregnancy)	0.818182		TSH(Pre-pregnancy)	0.866667
Platelet(≥36weeks)	0.9		Titer of ANA	0.770833		Cystatin C(Pre-pregnancy)	0.766667		IgG(≤13weeks+6）	0.825		ACA-IgM(≤13weeks+6）	0.8		ESR(14weeks-27weeks+6)	0.858333
ACA-IgA(≤13weeks+6）	0.9		Hemoglobin(≤13weeks+6）	0.75		fT4(Pre-pregnancy)	0.766667		ACA-IgG(≤13weeks+6）	0.816667		IgM(14weeks-27weeks+6)	0.8		ALP(Pre-pregnancy)	0.85
Creatinine(14weeks-27weeks+6)	0.866667		APTT	0.75		ALT(Pre-pregnancy)	0.758333		Cystatin C(≤13weeks+6）	0.8		Urine squamous epithelial cells(≤13weeks+6）	0.790909		LDH(Pre-pregnancy)	0.85
TSH(Pre-pregnancy)	0.866667		IgA	0.75		Complement C3(Pre-pregnancy)	0.75		Unrine Protein(Pre-pregnancy)(0=-, 0.5=+-, 1=+)	0.791667		IgA(≤13weeks+6）	0.772727		Uric Acid(≥28weeks)	0.85
Complement C4(≥37weeks)	0.866667		PT	0.729167		AST(Pre-pregnancy)	0.733333		ESR(Pre-pregnancy)	0.791667		Lymphocyte(14weeks-27weeks+6)	0.772727		IgG(14weeks-27weeks+6)	0.85
Complement C3(Pre-pregnancy)	0.85		Erythrocyte(≤13weeks+6）	0.708333		Leukocyte(Pre-pregnancy)	0.733333		Leukocyte(≤13weeks+6）	0.766667		AST(≤13weeks+6）	0.772727		Leukocyte(≥36weeks)	0.833333
anti-B2GP1 antibodies-IgA(≤13weeks+6）	0.85		Leukocyte(≤13weeks+6）	0.708333		Urine casts(Pre-pregnancy)	0.683333		ALT(Pre-pregnancy)	0.766667		Uric Acid(Pre-pregnancy)	0.772727		Platelet(32weeks-36weeks)	0.833333
Anti-ds-DNA antibodies(≤13weeks+6）	0.85		ALP(≤13weeks+6）	0.708333		Anti-ds-DNA antibodies(Pre-pregnancy)	0.683333		Cystatin C(Pre-pregnancy)	0.766667		Anti-ds-DNA antibodies(Pre-pregnancy)	0.772727		Complement C3(≥37weeks)	0.833333
Uric Acid(After delivery)	0.85		fT4	0.708333		Lymphocyte(Pre-pregnancy)	0.683333		Urine erythrocyte counting(Pre-pregnancy)(0=-, 0.5=+-, 1=+)	0.75		Cystatin C (14weeks-27weeks+6)	0.763636		anti-B2GP1 antibodies-IgA(≤13weeks+6）	0.825
Urea(Pre-pregnancy)	0.833333		Parity	0.708333		Urine squamous epithelial cells(Pre-pregnancy)	0.6		Uric Acid(≤13weeks+6）	0.75		Uric Acid(≤13weeks+6）	0.763636		IgM(≤13weeks+6）	0.816667
Delivery Gestational Age	0.816667		Cystatin C	0.708333		ESR(Pre-pregnancy)	0.591667		ESR(≤13weeks+6）	0.75		Creatinine(≤13weeks+6）	0.763636		Urea(14weeks-27weeks+6)	0.816667
CRP(≤13weeks+6）	0.816667		TT	0.708333		doses of aspirin(mg/day)(Pre-pregnancy)	0.583333		Erythrocyte(Pre-pregnancy)	0.75		ESR(14weeks-27weeks+6)	0.763636		Urine squamous epithelial cells(≤13weeks+6）	0.816667
CRP(After delivery)	0.808333		fluorescent pattern of ANA(speckled=1,Homogeneous=2,Cytoplasmic=3,Homogeneous+Cytoplasmic=4,speckled+Cytoplasmic=5,speckled+Homogeneous=6,Nucleolar=7）	0.708333		Urine erythrocyte counting(Pre-pregnancy)(0=-, 0.5=+-, 1=+)	0.55		Leukocyte(Pre-pregnancy)	0.75		ALP(Pre-pregnancy)	0.754545		IgE(Pre-pregnancy)	0.816667
Urine squamous epithelial cells(≥28weeks)	0.808333		ALP(14weeks-27weeks+6)	0.708333		Photosensitivity (Pre-pregnancy)(1=yes, 0=no)	0.55		Urine squamous epithelial cells(≤13weeks+6）	0.75		anti-B2GP1 antibodies-IgA(≤13weeks+6）	0.754545		IgG(Pre-pregnancy)	0.816667
Titer of ANA	0.8		ALT	0.697917		urine bacteria(Pre-pregnancy)	0.55		IgA(Pre-pregnancy)	0.741667		IgG(≤13weeks+6）	0.745455		ALP(≥28weeks)	0.816667
Hemoglobin(14weeks-27weeks+6)	0.8		ALT(≤13weeks+6）	0.697917		doses of hydroxychloroquine(g/day)(Pre-pregnancy)	0.541667		ALP(≤13weeks+6）	0.733333		Leukocyte(Pre-pregnancy)	0.727273		Creatinine(≤13weeks+6）	0.816667
Leukocyte(28weeks-32weeks)	0.8		gamma-GGT(≤13weeks+6）	0.677083		rash(Pre-pregnancy)(1=yes, 0=no)	0.5		LDH(Pre-pregnancy)	0.733333		ALT(14weeks-27weeks+6)	0.727273		IgA(Pre-pregnancy)	0.808333
Uric Acid(≥28weeks)	0.8		Complement C3(28weeks-36weeks+6)	0.666667		Raynauds phenomenon(Pre-pregnancy)(1=yes, 0=no)	0.5		ALP(Pre-pregnancy)	0.708333		Creatinine(14weeks-27weeks+6)	0.727273		Urine squamous epithelial cells(Pre-pregnancy)	0.8
fT4(Pre-pregnancy)	0.783333		Platelet(≤13weeks+6）	0.666667		shortness of breath(Pre-pregnancy)(1=yes, 0=no)	0.5		gamma-GGT(Pre-pregnancy)	0.708333		ALT(≤13weeks+6）	0.727273		Creatinine(Pre-pregnancy)	0.8
gamma-GGT(Pre-pregnancy)	0.783333		LDH(14weeks-27weeks+6)	0.666667		muscle weakness or pain(Pre-pregnancy)(1=yes, 0=no)	0.5		Urine casts(Pre-pregnancy)	0.708333		Urea(14weeks-27weeks+6)	0.718182		Unrine Protein(≥28weeks)(0=-, 0.5=+-, 1=+)	0.791667
Cystatin C (14weeks-27weeks+6)	0.783333		Lymphocyte(28weeks-32weeks)	0.666667		abdominal pain and diarrhea(Pre-pregnancy)(1=yes, 0=no)	0.5		urine crystals(Pre-pregnancy)	0.7		IgM(Pre-pregnancy)	0.718182		Platelet(28weeks-32weeks)	0.783333
Urea(≤13weeks+6）	0.783333		doses of hydroxychloroquine(g/day)(Pre-pregnancy)	0.666667		Painful and swollen joints(Pre-pregnancy)(1=yes, 0=no)	0.5		Urine hyaline casts(≤13weeks+6）	0.7		IgG(14weeks-27weeks+6)	0.709091		Erythrocyte(32weeks-36weeks)	0.783333
Cystatin C	0.783333		Erythrocyte(After delivery)	0.666667		Low molecular weight heparin(Pre-pregnancy)(1=yes, 0=no)	0.5		Platelet(≤13weeks+6）	0.683333		Erythrocyte(Pre-pregnancy)	0.709091		Urea(≤13weeks+6）	0.783333
gamma-GGT(≥28weeks)	0.783333		Platelet(After delivery)	0.666667		immunosuppressants(Pre-pregnancy)(1=yes, 0=no)	0.5		Complement C3(Pre-pregnancy)	0.675		urine bacteria(14weeks-27weeks+6)	0.7		IgG(≤13weeks+6）	0.783333
Urea(≥28weeks)	0.766667		Complement C4(28weeks-36weeks+6)	0.666667		urine yeast(Pre-pregnancy)	0.5		Urine casts(≤13weeks+6）	0.666667		Erythrocyte(≤13weeks+6）	0.681818		Unrine Protein(Pre-pregnancy)(0=-, 0.5=+-, 1=+)	0.766667
Lymphocyte(14weeks-27weeks+6)	0.766667		Urine squamous epithelial cells(Pre-pregnancy)	0.65625		Unrine Protein(Pre-pregnancy)(0=-, 0.5=+-, 1=+)	0.483333		Complement C4(Pre-pregnancy)	0.658333		Urine squamous epithelial cells(Pre-pregnancy)	0.681818		Complement C4(28weeks-36weeks+6)	0.758333
ALP(Pre-pregnancy)	0.758333		urine crystals(Pre-pregnancy)	0.635417		mouth ulcers(Pre-pregnancy)(1=yes, 0=no)	0.416667		Urea(≤13weeks+6）	0.65		ALP(14weeks-27weeks+6)	0.681818		Urine hyaline casts(≤13weeks+6）	0.75
urine crystals(Pre-pregnancy)	0.75		gamma-GGT(14weeks-27weeks+6)	0.635417		Hair loss(Pre-pregnancy)(1=yes, 0=no)	0.4		urine crystals(≤13weeks+6）	0.65		IgA(14weeks-27weeks+6)	0.672727		Cystatin C(Pre-pregnancy)	0.75
urine bacteria(≥28weeks)	0.75		IgM	0.625		doses of prednisone(mg/day)(Pre-pregnancy)	0.316667		Hemoglobin(≤13weeks+6）	0.641667		IgA(Pre-pregnancy)	0.672727		leukocyte(32weeks-36weeks)	0.75
ALP(After delivery)	0.75		Platelet(28weeks-32weeks)	0.625					anti-B2GP1 antibodies-IgA(≤13weeks+6）	0.633333		Platelet(Pre-pregnancy)	0.663636		urine bacteria(≥28weeks)	0.75
Urine hyaline casts(14weeks-27weeks+6)	0.741667		Urine squamous epithelial cells(14weeks-27weeks+6)	0.625					Complement C3(≤13weeks+6）	0.6		Complement C3(14weeks-27weeks+6)	0.663636		Complement C4(≤13weeks+6）	0.741667
Hemoglobin(≤13weeks+6）	0.733333		Erythrocyte	0.625					AST(Pre-pregnancy)	0.591667		Urea(≤13weeks+6）	0.654545		ACA-IgG(≤13weeks+6）	0.741667
Anti-C1q antibodies	0.733333		Gender of Neonates	0.625					Urine erythrocyte counting(≤13weeks+6） (0=-, 0.5=+-, 1=+)	0.583333		IgG(Pre-pregnancy)	0.654545		urine bacteria(14weeks-27weeks+6)	0.741667
Erythrocyte(After delivery)	0.733333		LDH(After delivery)	0.625					Lymphocyte(Pre-pregnancy)	0.583333		Urine erythrocyte counting(Pre-pregnancy)(0=-, 0.5=+-, 1=+)	0.654545		Uric Acid(14weeks-27weeks+6)	0.733333
LDH(Pre-pregnancy)	0.733333		Fbg	0.614583					ACA-IgM(≤13weeks+6）	0.575		ESR(Pre-pregnancy)	0.654545		IgG(≥28weeks)	0.733333
fluorescent pattern of ANA(speckled=1,Homogeneous=2,Cytoplasmic=3,Homogeneous+Cytoplasmic=4,speckled+Cytoplasmic=5,speckled+Homogeneous=6,Nucleolar=7）	0.725		Lymphocyte(14weeks-27weeks+6)	0.614583					Lymphocyte(≤13weeks+6）	0.575		Hemoglobin(14weeks-27weeks+6)	0.654545		IgE(≤13weeks+6）	0.733333
Erythrocyte(Pre-pregnancy)	0.725		urine bacteria(Pre-pregnancy)	0.59375					Complement C4(≤13weeks+6）	0.566667		Urine casts(14weeks-27weeks+6)	0.654545		Cystatin C (14weeks-27weeks+6)	0.733333
Lymphocyte(≥36weeks)	0.716667		AST(14weeks-27weeks+6)	0.59375					Hemoglobin(Pre-pregnancy)	0.566667		Urine squamous epithelial cells(14weeks-27weeks+6)	0.654545		Uric Acid(Pre-pregnancy)	0.733333
Cystatin C(Pre-pregnancy)	0.708333		AST	0.583333					urine bacteria(≤13weeks+6）	0.566667		Urine casts(Pre-pregnancy)	0.636364		ALT(≥28weeks)	0.733333
Erythrocyte	0.708333		doses of aspirin(mg/day)(Pre-pregnancy)	0.583333					Photosensitivity (Pre-pregnancy)(1=yes, 0=no)	0.55		Cystatin C(Pre-pregnancy)	0.636364		Leukocyte(Pre-pregnancy)	0.716667
Urine casts(14weeks-27weeks+6)	0.708333		Anti-ds-DNA antibodies	0.583333					urine yeast(≤13weeks+6）	0.55		LDH(≤13weeks+6）	0.636364		ALT(14weeks-27weeks+6)	0.716667
AST(After delivery)	0.708333		Urea	0.583333					Platelet(Pre-pregnancy)	0.541667		Hemoglobin(≤13weeks+6）	0.636364		Lymphocyte(14weeks-27weeks+6)	0.716667
anti-B2GP1 antibodies-IgA	0.708333		Delivery Mode(cs=1,vaginal delivery=2)	0.583333					ALT(≤13weeks+6）	0.525		Platelet(≤13weeks+6）	0.627273		ACA-IgM(≤13weeks+6）	0.7
Uric Acid(Pre-pregnancy)	0.7		gamma-GGT(After delivery)	0.572917					ACA-IgA(≤13weeks+6）	0.525		LDH(Pre-pregnancy)	0.627273		IgE(≥28weeks)	0.7
Uric Acid(14weeks-27weeks+6)	0.7		Complement C4(14weeks-27weeks+6)	0.572917					doses of hydroxychloroquine(g/day)(Pre-pregnancy)	0.516667		Complement C3(Pre-pregnancy)	0.609091		LDH(14weeks-27weeks+6)	0.7
Unrine Protein(≥28weeks)(0=-, 0.5=+-, 1=+)	0.7		doses of prednisone(mg/day)(Pre-pregnancy)	0.5625					urine yeast(Pre-pregnancy)	0.5		Urine hyaline casts(14weeks-27weeks+6)	0.6		Urine squamous epithelial cells(≥28weeks)	0.7
Delivery Mode(cs=1,vaginal delivery=2)	0.7		AST(After delivery)	0.552083					abdominal pain and diarrhea(≤13weeks+6）(1=yes, 0=no)	0.5		Photosensitivity (≤13weeks+6）(1=yes, 0=no)	0.6		ACA-IgA(≤13weeks+6）	0.7
IgG(Pre-pregnancy)	0.7		hospitalization after delivery(no=0, yes=1）	0.541667					muscle weakness or pain(≤13weeks+6）(1=yes, 0=no)	0.5		Unrine Protein(Pre-pregnancy)(0=-, 0.5=+-, 1=+)	0.6		urine crystals(≤13weeks+6）	0.7
Hemoglobin(32weeks-36weeks)	0.683333		Urine casts(Pre-pregnancy)	0.541667					mouth ulcers(≤13weeks+6）(1=yes, 0=no)	0.5		gamma-GGT(≤13weeks+6）	0.6		Hemoglobin(14weeks-27weeks+6)	0.691667
urine bacteria(≤13weeks+6）	0.683333		Urine erythrocyte counting(14weeks-27weeks+6) (0=-, 0.5=+-, 1=+)	0.541667					Raynauds phenomenon(≤13weeks+6）(1=yes, 0=no)	0.5		Photosensitivity (Pre-pregnancy)(1=yes, 0=no)	0.6		Urine erythrocyte counting(Pre-pregnancy)(0=-, 0.5=+-, 1=+)	0.683333
Uric Acid(≤13weeks+6）	0.683333		Urine erythrocyte counting(≤13weeks+6） (0=-, 0.5=+-, 1=+)	0.541667					shortness of breath(≤13weeks+6）(1=yes, 0=no)	0.5		Leukocyte(≤13weeks+6）	0.6		LDH(≥28weeks)	0.683333
LDH(After delivery)	0.683333		Hair loss(Pre-pregnancy)(1=yes, 0=no)	0.541667					immunosuppressants(≤13weeks+6）(1=yes, 0=no)	0.5		Leukocyte(14weeks-27weeks+6)	0.581818		Creatinine(14weeks-27weeks+6)	0.683333
IgE(Pre-pregnancy)	0.683333		previous history of adverse prenancy outcomes	0.541667					mouth ulcers(Pre-pregnancy)(1=yes, 0=no)	0.5		LDH(14weeks-27weeks+6)	0.581818		Platelet(Pre-pregnancy)	0.683333
TSH	0.683333		CRP	0.541667					abdominal pain and diarrhea(Pre-pregnancy)(1=yes, 0=no)	0.5		ALT(Pre-pregnancy)	0.581818		Urea(Pre-pregnancy)	0.683333
Complement C3(≥37weeks)	0.675		Complement C3(14weeks-27weeks+6)	0.53125					immunosuppressants(Pre-pregnancy)(1=yes, 0=no)	0.5		IgM(≤13weeks+6）	0.581818		Uric Acid(≤13weeks+6）	0.683333
IgM(After delivery)	0.675		Urine hyaline casts(14weeks-27weeks+6)	0.520833					doses of aspirin(mg/day)(Pre-pregnancy)	0.5		urine crystals(14weeks-27weeks+6)	0.581818		Complement C3(≤13weeks+6）	0.666667
Leukocyte(≤13weeks+6）	0.666667		Raynauds phenomenon(≤13weeks+6）(1=yes, 0=no)	0.5					Low molecular weight heparin(Pre-pregnancy)(1=yes, 0=no)	0.5		Lymphocyte(≤13weeks+6）	0.572727		ALT(Pre-pregnancy)	0.666667
IgG(After delivery)	0.666667		immunosuppressants(≤13weeks+6）(1=yes, 0=no)	0.5					Raynauds phenomenon(Pre-pregnancy)(1=yes, 0=no)	0.5		Anti-ds-DNA antibodies(≤13weeks+6）	0.572727		Urine erythrocyte counting(≥28weeks)(0=-, 0.5=+-, 1=+)	0.666667
Anti-ribosomal P protein antibodies	0.666667		shortness of breath(≤13weeks+6）(1=yes, 0=no)	0.5					Painful and swollen joints(Pre-pregnancy)(1=yes, 0=no)	0.5		urine bacteria(≤13weeks+6）	0.572727		urine crystals(14weeks-27weeks+6)	0.65
IgG(≤13weeks+6）	0.666667		Low molecular weight heparin(≤13weeks+6）(1=yes, 0=no)	0.5					shortness of breath(Pre-pregnancy)(1=yes, 0=no)	0.5		ALP(≤13weeks+6）	0.563636		AST(Pre-pregnancy)	0.65
Cystatin C(≤13weeks+6）	0.666667		rash(≤13weeks+6）(1=yes, 0=no)	0.5					muscle weakness or pain(Pre-pregnancy)(1=yes, 0=no)	0.5		Erythrocyte(14weeks-27weeks+6)	0.563636		urine crystals(Pre-pregnancy)	0.633333
ESR(Pre-pregnancy)	0.666667		Painful and swollen joints(≤13weeks+6）(1=yes, 0=no)	0.5					Erythrocyte(≤13weeks+6）	0.466667		Hair loss(≤13weeks+6）(1=yes, 0=no)	0.554545		Complement C4(≥37weeks)	0.633333
Complement C3(≤13weeks+6）	0.658333		muscle weakness or pain(≥28weeks)(1=yes, 0=no)	0.5					Hair loss(Pre-pregnancy)(1=yes, 0=no)	0.45		Hair loss(Pre-pregnancy)(1=yes, 0=no)	0.554545		Urine squamous epithelial cells(14weeks-27weeks+6)	0.633333
LDH(14weeks-27weeks+6)	0.658333		abdominal pain and diarrhea(≤13weeks+6）(1=yes, 0=no)	0.5					rash(≤13weeks+6）(1=yes, 0=no)	0.45		Low molecular weight heparin(≤13weeks+6）(1=yes, 0=no)	0.554545		Urine erythrocyte counting(≤13weeks+6） (0=-, 0.5=+-, 1=+)	0.633333
Leukocyte(14weeks-27weeks+6)	0.658333		urine yeast(14weeks-27weeks+6)	0.5					doses of prednisone(mg/day)(≤13weeks+6）	0.45		rash(Pre-pregnancy)(1=yes, 0=no)	0.545455		Hemoglobin(Pre-pregnancy)	0.616667
ALT(14weeks-27weeks+6)	0.65		Painful and swollen joints(14weeks-27weeks+6)(1=yes, 0=no)	0.5					Unrine Protein(≤13weeks+6） (0=-, 0.5=+-, 1=+)	0.425		urine crystals(≤13weeks+6）	0.536364		Complement C3(Pre-pregnancy)	0.616667
Urine squamous epithelial cells(Pre-pregnancy)	0.65		muscle weakness or pain(14weeks-27weeks+6)(1=yes, 0=no)	0.5					rash(Pre-pregnancy)(1=yes, 0=no)	0.4		gamma-GGT(Pre-pregnancy)	0.536364		Urine casts(14weeks-27weeks+6)	0.608333
Urine casts(≤13weeks+6）	0.65		shortness of breath(14weeks-27weeks+6)(1=yes, 0=no)	0.5					Low molecular weight heparin(≤13weeks+6）(1=yes, 0=no)	0.4		doses of prednisone(mg/day)(Pre-pregnancy)	0.527273		CRP(≤13weeks+6）	0.608333
urine bacteria(14weeks-27weeks+6)	0.633333		Raynauds phenomenon(14weeks-27weeks+6)(1=yes, 0=no)	0.5					LDH(≤13weeks+6）	0.383333		Lymphocyte(Pre-pregnancy)	0.527273		Complement C3(28weeks-36weeks+6)	0.608333
Complement C3(14weeks-27weeks+6)	0.633333		abdominal pain and diarrhea(14weeks-27weeks+6)(1=yes, 0=no)	0.5					doses of prednisone(mg/day)(Pre-pregnancy)	0.375		Complement C4(Pre-pregnancy)	0.509091		Urine casts(≤13weeks+6）	0.6
IgA(≤13weeks+6）	0.633333		Painful and swollen joints(≥28weeks)(1=yes, 0=no)	0.5								Unrine Protein(≤13weeks+6） (0=-, 0.5=+-, 1=+)	0.509091		immunosuppressants(14weeks-27weeks+6)(1=yes, 0=no)	0.583333
ACA-IgM(≤13weeks+6）	0.633333		Raynauds phenomenon(Pre-pregnancy)(1=yes, 0=no)	0.5								rash(14weeks-27weeks+6)(1=yes, 0=no)	0.5		immunosuppressants(Pre-pregnancy)(1=yes, 0=no)	0.583333
fT4	0.633333		shortness of breath(≥28weeks)(1=yes, 0=no)	0.5								shortness of breath(14weeks-27weeks+6)(1=yes, 0=no)	0.5		rash(≤13weeks+6）(1=yes, 0=no)	0.583333
IgA	0.633333		Raynauds phenomenon(≥28weeks)(1=yes, 0=no)	0.5								immunosuppressants(Pre-pregnancy)(1=yes, 0=no)	0.5		rash(14weeks-27weeks+6)(1=yes, 0=no)	0.583333
IgM(≤13weeks+6）	0.625		abdominal pain and diarrhea(≥28weeks)(1=yes, 0=no)	0.5								Raynauds phenomenon(14weeks-27weeks+6)(1=yes, 0=no)	0.5		Anti-ds-DNA antibodies(Pre-pregnancy)	0.583333
gamma-GGT	0.625		abdominal pain and diarrhea(Pre-pregnancy)(1=yes, 0=no)	0.5								mouth ulcers(14weeks-27weeks+6)(1=yes, 0=no)	0.5		doses of hydroxychloroquine(g/day)(Pre-pregnancy)	0.583333
Creatinine(≥28weeks)	0.616667		Complement C3	0.5								Low molecular weight heparin(Pre-pregnancy)(1=yes, 0=no)	0.5		Hemoglobin(≤13weeks+6）	0.566667
LDH(≤13weeks+6）	0.616667		Gravidity	0.5								urine yeast(14weeks-27weeks+6)	0.5		ALP(≤13weeks+6）	0.55
PT	0.608333		muscle weakness or pain(Pre-pregnancy)(1=yes, 0=no)	0.5								Painful and swollen joints(Pre-pregnancy)(1=yes, 0=no)	0.5		Photosensitivity (Pre-pregnancy)(1=yes, 0=no)	0.55
AST(≤13weeks+6）	0.608333		shortness of breath(Pre-pregnancy)(1=yes, 0=no)	0.5								urine yeast(Pre-pregnancy)	0.5		Erythrocyte(≤13weeks+6）	0.55
Hemoglobin(Pre-pregnancy)	0.608333		Painful and swollen joints(Pre-pregnancy)(1=yes, 0=no)	0.5								urine yeast(≤13weeks+6）	0.5		gamma-GGT(14weeks-27weeks+6)	0.55
Platelet(Pre-pregnancy)	0.608333		Low molecular weight heparin(Pre-pregnancy)(1=yes, 0=no)	0.5								muscle weakness or pain(Pre-pregnancy)(1=yes, 0=no)	0.5		Urine erythrocyte counting(14weeks-27weeks+6) (0=-, 0.5=+-, 1=+)	0.541667
Erythrocyte(14weeks-27weeks+6)	0.6		immunosuppressants(Pre-pregnancy)(1=yes, 0=no)	0.5								abdominal pain and diarrhea(Pre-pregnancy)(1=yes, 0=no)	0.5		Urine casts(Pre-pregnancy)	0.541667
Urine casts(Pre-pregnancy)	0.6		urine yeast(Pre-pregnancy)	0.5								immunosuppressants(≤13weeks+6）(1=yes, 0=no)	0.5		Urine hyaline casts(≥28weeks)	0.541667
Urine squamous epithelial cells(14weeks-27weeks+6)	0.6		LDH(≤13weeks+6）	0.5								muscle weakness or pain(≤13weeks+6）(1=yes, 0=no)	0.5		ALP(14weeks-27weeks+6)	0.533333
Creatinine(After delivery)	0.6		urine bacteria(14weeks-27weeks+6)	0.479167								shortness of breath(≤13weeks+6）(1=yes, 0=no)	0.5		rash(Pre-pregnancy)(1=yes, 0=no)	0.533333
Anti-ds-DNA antibodies	0.6		Urine squamous epithelial cells(≥28weeks)	0.479167								Raynauds phenomenon(≤13weeks+6）(1=yes, 0=no)	0.5		ALT(≤13weeks+6）	0.533333
Urine hyaline casts(≤13weeks+6）	0.591667		doses of aspirin(mg/day)(14weeks-27weeks+6)	0.46875								mouth ulcers(≤13weeks+6）(1=yes, 0=no)	0.5		urine crystals(≥28weeks)	0.533333
Urine erythrocyte counting(≤13weeks+6） (0=-, 0.5=+-, 1=+)	0.583333		Complement C4	0.458333								abdominal pain and diarrhea(≤13weeks+6）(1=yes, 0=no)	0.5		rash(≥28weeks)(1=yes, 0=no)	0.533333
Leukocyte(Pre-pregnancy)	0.583333		IgE	0.458333								shortness of breath(Pre-pregnancy)(1=yes, 0=no)	0.5		gamma-GGT(≤13weeks+6）	0.516667
LDH	0.583333		ALT(After delivery)	0.458333								abdominal pain and diarrhea(14weeks-27weeks+6)(1=yes, 0=no)	0.5		Lymphocyte(28weeks-32weeks)	0.508333
CRP	0.583333		IgG	0.458333								mouth ulcers(Pre-pregnancy)(1=yes, 0=no)	0.5		Painful and swollen joints(≥28weeks)(1=yes, 0=no)	0.5
IgM(Pre-pregnancy)	0.583333		muscle weakness or pain(≤13weeks+6）(1=yes, 0=no)	0.458333								Raynauds phenomenon(Pre-pregnancy)(1=yes, 0=no)	0.5		muscle weakness or pain(≥28weeks)(1=yes, 0=no)	0.5
urine crystals(≥28weeks)	0.575		rash(Pre-pregnancy)(1=yes, 0=no)	0.458333								doses of hydroxychloroquine(g/day)(Pre-pregnancy)	0.490909		abdominal pain and diarrhea(14weeks-27weeks+6)(1=yes, 0=no)	0.5
Unrine Protein(Pre-pregnancy)(0=-, 0.5=+-, 1=+)	0.575		doses of aspirin(mg/day)(≥28weeks)	0.447917								Unrine Protein(14weeks-27weeks+6) (0=-, 0.5=+-, 1=+)	0.472727		shortness of breath(≥28weeks)(1=yes, 0=no)	0.5
Platelet(After delivery)	0.566667		ALP	0.416667								AST(14weeks-27weeks+6)	0.463636		Raynauds phenomenon(≥28weeks)(1=yes, 0=no)	0.5
Hemoglobin(28weeks-32weeks)	0.566667		doses of prednisone(mg/day)(≤13weeks+6）	0.385417								Low molecular weight heparin(14weeks-27weeks+6)(1=yes, 0=no)	0.463636		Raynauds phenomenon(14weeks-27weeks+6)(1=yes, 0=no)	0.5
Anti-ds-DNA antibodies (After delivery)	0.566667		Unrine Protein(14weeks-27weeks+6) (0=-, 0.5=+-, 1=+)	0.385417								CRP(≤13weeks+6）	0.427273		shortness of breath(14weeks-27weeks+6)(1=yes, 0=no)	0.5
doses of prednisone(mg/day)(≤13weeks+6）	0.566667		Uric Acid	0.375								Urine erythrocyte counting(14weeks-27weeks+6) (0=-, 0.5=+-, 1=+)	0.418182		muscle weakness or pain(14weeks-27weeks+6)(1=yes, 0=no)	0.5
LDH(≥28weeks)	0.566667		mouth ulcers(Pre-pregnancy)(1=yes, 0=no)	0.375								doses of aspirin(mg/day)(Pre-pregnancy)	0.409091		Raynauds phenomenon(Pre-pregnancy)(1=yes, 0=no)	0.5
Photosensitivity (≤13weeks+6）(1=yes, 0=no)	0.55		Low molecular weight heparin(14weeks-27weeks+6)(1=yes, 0=no)	0.375								urine bacteria(Pre-pregnancy)	0.372727		Painful and swollen joints(14weeks-27weeks+6)(1=yes, 0=no)	0.5
Photosensitivity (Pre-pregnancy)(1=yes, 0=no)	0.55		Complement C4(After delivery)	0.375								doses of prednisone(mg/day)(≤13weeks+6）	0.363636		Painful and swollen joints(Pre-pregnancy)(1=yes, 0=no)	0.5
Lymphocyte(≤13weeks+6）	0.55		urine crystals(≥28weeks)	0.354167								doses of aspirin(mg/day)(14weeks-27weeks+6)	0.363636		mouth ulcers(Pre-pregnancy)(1=yes, 0=no)	0.5
IgA(Pre-pregnancy)	0.55		Unrine Protein(≤13weeks+6） (0=-, 0.5=+-, 1=+)	0.34375								doses of aspirin(mg/day)(≤13weeks+6）	0.363636		abdominal pain and diarrhea(Pre-pregnancy)(1=yes, 0=no)	0.5
Urine squamous epithelial cells(≤13weeks+6）	0.541667		Age	0.34375								Urine erythrocyte counting(≤13weeks+6） (0=-, 0.5=+-, 1=+)	0.327273		shortness of breath(Pre-pregnancy)(1=yes, 0=no)	0.5
ALT(After delivery)	0.541667		Urine casts(14weeks-27weeks+6)	0.333333								AST(Pre-pregnancy)	0.263636		muscle weakness or pain(Pre-pregnancy)(1=yes, 0=no)	0.5
Lymphocyte(28weeks-32weeks)	0.541667		Platelet	0.333333											immunosuppressants(≤13weeks+6）(1=yes, 0=no)	0.5
Erythrocyte(≥36weeks)	0.533333		doses of aspirin(mg/day)(≤13weeks+6）	0.333333											Painful and swollen joints(≤13weeks+6）(1=yes, 0=no)	0.5
Complement C4(28weeks-36weeks+6)	0.525		Urine hyaline casts(≥28weeks)	0.3125											shortness of breath(≤13weeks+6）(1=yes, 0=no)	0.5
Complement C3(28weeks-36weeks+6)	0.525		immunosuppressants(≥28weeks)(1=yes, 0=no)	0.291667											Raynauds phenomenon(≤13weeks+6）(1=yes, 0=no)	0.5
Complement C4(Pre-pregnancy)	0.525		immunosuppressants(14weeks-27weeks+6)(1=yes, 0=no)	0.25											mouth ulcers(≤13weeks+6）(1=yes, 0=no)	0.5
gamma-GGT(After delivery)	0.525		Anti-Nucleosome Antibodies	0.1875											abdominal pain and diarrhea(≤13weeks+6）(1=yes, 0=no)	0.5
Complement C4	0.525		Complement C3(After delivery)	0.177083											abdominal pain and diarrhea(≥28weeks)(1=yes, 0=no)	0.5
anti-nRNP/Sm antibodies(0=-, 1=+）	0.516667														Low molecular weight heparin(Pre-pregnancy)(1=yes, 0=no)	0.5
ESR(After delivery)	0.516667														urine yeast(Pre-pregnancy)	0.5
Complement C4(After delivery)	0.516667														urine yeast(14weeks-27weeks+6)	0.5
Hemoglobin(After delivery)	0.516667														Cystatin C(≤13weeks+6）	0.5
ALT	0.516667														Complement C3(14weeks-27weeks+6)	0.491667
Disease Duration	0.516667														Leukocyte(≤13weeks+6）	0.483333
ALP(≤13weeks+6）	0.516667														AST(≤13weeks+6）	0.483333
Gender of Neonates	0.516667														LDH(≤13weeks+6）	0.483333
ESR(≤13weeks+6）	0.5														Lymphocyte(Pre-pregnancy)	0.483333
Raynauds phenomenon(≥28weeks)(1=yes, 0=no)	0.5														Complement C4(Pre-pregnancy)	0.483333
abdominal pain and diarrhea(Pre-pregnancy)(1=yes, 0=no)	0.5														ESR(Pre-pregnancy)	0.475
Raynauds phenomenon(Pre-pregnancy)(1=yes, 0=no)	0.5														Hair loss(Pre-pregnancy)(1=yes, 0=no)	0.466667
shortness of breath(Pre-pregnancy)(1=yes, 0=no)	0.5														Hair loss(≤13weeks+6）(1=yes, 0=no)	0.466667
muscle weakness or pain(Pre-pregnancy)(1=yes, 0=no)	0.5														Low molecular weight heparin(≤13weeks+6）(1=yes, 0=no)	0.45
Painful and swollen joints(Pre-pregnancy)(1=yes, 0=no)	0.5														Low molecular weight heparin(14weeks-27weeks+6)(1=yes, 0=no)	0.45
rash(Pre-pregnancy)(1=yes, 0=no)	0.5														Platelet(≤13weeks+6）	0.433333
Low molecular weight heparin(Pre-pregnancy)(1=yes, 0=no)	0.5														IgA(≥28weeks)	0.433333
immunosuppressants(Pre-pregnancy)(1=yes, 0=no)	0.5														doses of prednisone(mg/day)(≤13weeks+6）	0.425
abdominal pain and diarrhea(≥28weeks)(1=yes, 0=no)	0.5														doses of aspirin(mg/day)(Pre-pregnancy)	0.4
shortness of breath(≥28weeks)(1=yes, 0=no)	0.5														Urine casts(≥28weeks)	0.391667
urine yeast(Pre-pregnancy)	0.5														doses of prednisone(mg/day)(Pre-pregnancy)	0.366667
mouth ulcers(Pre-pregnancy)(1=yes, 0=no)	0.5														doses of aspirin(mg/day)(14weeks-27weeks+6)	0.358333
urine yeast(14weeks-27weeks+6)	0.5														Urine hyaline casts(14weeks-27weeks+6)	0.35
Raynauds phenomenon(≤13weeks+6）(1=yes, 0=no)	0.5														Unrine Protein(14weeks-27weeks+6) (0=-, 0.5=+-, 1=+)	0.341667
ALT(Pre-pregnancy)	0.5														Lymphocyte(≤13weeks+6）	0.333333
Raynauds phenomenon(14weeks-27weeks+6)(1=yes, 0=no)	0.5														Unrine Protein(≤13weeks+6） (0=-, 0.5=+-, 1=+)	0.308333
abdominal pain and diarrhea(14weeks-27weeks+6)(1=yes, 0=no)	0.5														doses of aspirin(mg/day)(≤13weeks+6）	0.3
immunosuppressants(≤13weeks+6）(1=yes, 0=no)	0.5
abdominal pain and diarrhea(≤13weeks+6）(1=yes, 0=no)	0.5
Anti-histone antibodies(0=-, 1=+）	0.5
shortness of breath(14weeks-27weeks+6)(1=yes, 0=no)	0.5
shortness of breath(≤13weeks+6）(1=yes, 0=no)	0.5
rash(≤13weeks+6）(1=yes, 0=no)	0.5
immunosuppressants(14weeks-27weeks+6)(1=yes, 0=no)	0.5
IgM	0.491667
hospitalization after delivery(no=0, yes=1）	0.483333
Erythrocyte(≤13weeks+6）	0.483333
doses of prednisone(mg/day)(Pre-pregnancy)	0.483333
Unrine Protein(≤13weeks+6） (0=-, 0.5=+-, 1=+)	0.483333
ALT(≤13weeks+6）	0.483333
gamma-GGT(≤13weeks+6）	0.475
ESR	0.466667
APTT	0.466667
ALP	0.466667
Platelet(≤13weeks+6）	0.466667
doses of prednisone(mg/day)(≥28weeks)	0.458333
Cystatin C(After delivery)	0.458333
ALP(14weeks-27weeks+6)	0.45
Urine hyaline casts(≥28weeks)	0.45
Hair loss(14weeks-27weeks+6)(1=yes, 0=no)	0.45
previous history of adverse prenancy outcomes	0.45
Hair loss(Pre-pregnancy)(1=yes, 0=no)	0.45
Urine erythrocyte counting(≥28weeks)(0=-, 0.5=+-, 1=+)	0.45
doses of aspirin(mg/day)(Pre-pregnancy)	0.45
Complement C3(After delivery)	0.45
Lymphocyte(Pre-pregnancy)	0.433333
anti-SSA antibodies(0=-, 1=+）	0.433333
IgG	0.433333
ACA-IgG	0.416667
IgE	0.416667
Age	0.416667
Complement C3	0.416667
Low molecular weight heparin(≤13weeks+6）(1=yes, 0=no)	0.4
IgA(≥28weeks)	0.4
Urine erythrocyte counting(Pre-pregnancy)(0=-, 0.5=+-, 1=+)	0.4
doses of aspirin(mg/day)(≥28weeks)	0.4
IgE(After delivery)	0.4
doses of aspirin(mg/day)(14weeks-27weeks+6)	0.4
AST(Pre-pregnancy)	0.4
anti-Ro52 antibodies(0=-, 1=+）	0.4
Platelet	0.4
leukocyte(32weeks-36weeks)	0.383333
Fbg	0.383333
Erythrocyte(32weeks-36weeks)	0.366667
Unrine Protein(14weeks-27weeks+6) (0=-, 0.5=+-, 1=+)	0.366667
Gravidity	0.358333
doses of hydroxychloroquine(g/day)(Pre-pregnancy)	0.358333
Parity	0.35
Urine erythrocyte counting(14weeks-27weeks+6) (0=-, 0.5=+-, 1=+)	0.35
Erythrocyte(28weeks-32weeks)	0.333333
Neutrophil(32weeks-36weeks)	0.333333
ALT(≥28weeks)	0.333333
TT	0.308333
Low molecular weight heparin(14weeks-27weeks+6)(1=yes, 0=no)	0.3
Anti-Nucleosome Antibodies	0.3
PCT	0.266667
urine crystals(≤13weeks+6）	0.2
